# Supplementary material for: Ginseng Radix et Rhizoma enhanced the effect of metoprolol in chronic heart failure by inhibiting autophagy in male C57BL/6J mice
Source: PLoS One. 2024 Aug 14;19(8):e0301875. doi: 10.1371/journal.pone.0301875 (PMC11324128; doi:10.1371/journal.pone.0301875)
Supplement: S1 Raw data — (XLSX) [file pone.0301875.s001.xlsx]

## Sheet: Sheet1
EF%
Sham	model	6.25mg/kg Met	1.3g/kg GS	2.6 g/kg GS	6.25mg/kg Met + 1.3g/kg GS	.25mg/kg Met + 2.6g/kg GS
59	48	58	48	46	34	47
63	46	39	37	55	52	51
67	44	46	54	50	36	46
54	34	56	36	39	49	49
69	38	38	54	39	49	64
60	45	38	29	48	48	55
62	38	54	41	51	34	67
61		36	43	52	47	65
65						48
54
FS%
Sham	model	6.25mg/kg Met	1.3g/kg GS	2.6 g/kg GS	6.25mg/kg Met + 1.3g/kg GS	.25mg/kg Met + 2.6g/kg GS
39	18	17	24	23	16	23
32	18	20	17	33	26	25
34	15	22	17	28	17	26
30	12	23	28	25	24	25
33	9	23	13	18	19	34
29	15	23	12	17	24	28
36	16	23	19	18	18	36
33		22	28	24	24	35
32						24
32
LVID,d
Sham	model	6.25mg/kg Met	1.3g/kg GS	2.6 g/kg GS	6.25mg/kg Met + 1.3g/kg GS	.25mg/kg Met + 2.6g/kg GS
3.99259	4.69583	3.58426	3.675	5.28565	5.12685	3.24398
3.96991	4.03796	3.94722	4.46898	4.01528	3.62963	3.72037
3.78843	4.58241	3.90185	4.08333	3.53889	5.21759	4.7412
3.90185	5.01343	3.47083	5.10231	3.90185	3.65232	3.53889
3.69768	4.69583	3.78843	5.15278	4.07199	4.35556	3.76574
3.19861	4.65046	3.87731	4.1287	4.33287	3.49352	4.60509
3.40278	4.2875	4.57106	4.46898	3.87917	5.28565	4.17407
3.72037		4.21944	4.1287	3.74306	4.1287	3.90185
3.92454						3.96991
3.38009
LVID,s
Sham	model	6.25mg/kg Met	1.3g/kg GS	2.6 g/kg GS	6.25mg/kg Met + 1.3g/kg GS	.25mg/kg Met + 2.6g/kg GS
2.74491	3.74306	2.49537	2.79028	4.06065	4.26481	2.49537
2.63148	3.0625	3.19861	3.03981	2.65417	2.67685	2.76759
2.67685	3.93588	3.01713	3.35741	2.54074	4.2875	3.99259
2.45	3.8338	2.74491	5.6713	2.92639	2.76759	2.74491
2.67685	3.675	2.67685	5.26296	3.31204	3.49352	2.76759
1.86018	3.87917	3.96991	2.92639	3.56157	2.63148	3.87917
2.10972	2.67685	3.90185	3.69768	3.15324	4.33287	3.13056
2.54074		3.03981	2.97176	2.83565	3.13056	3.19861
2.63148						2.58611
2.2912
IVS.d
Sham	model	6.25mg/kg Met	1.3g/kg GS	2.6 g/kg GS	6.25mg/kg Met + 1.3g/kg GS	.25mg/kg Met + 2.6g/kg GS
0.748611	0.930093	0.680556	0.816667	0.748611	1.02083	0.793981
0.725926	1.31574	0.6125	0.703241	0.839352	1.11157	0.680556
1.225	0.892284	0.65787	0.839352	0.952778	0.793981	0.952778
0.884722	0.884722	0.952778	0.725926	0.91875	1.11157	0.793981
1.13426	0.862037	0.771296	0.839352	1.04352	0.691898	0.771296
0.771296	1.0662	1.02083	0.930093	0.703241	0.680556	0.635185
0.816667	1.20232	0.680556	0.748611	1.02083	0.65787	0.623843
0.680556		0.793981	0.884722	0.862037	0.907407	0.793981
0.884722						0.975463
0.714583
IVS.s
Sham	model	6.25mg/kg Met	1.3g/kg GS	2.6 g/kg GS	6.25mg/kg Met + 1.3g/kg GS	.25mg/kg Met + 2.6g/kg GS
0.998148	1.27037	1.02083	0.930093	1.24768	1.17963	1.04352
1.0662	1.11157	1.1456	1.19097	1.27037	1.63333	0.839352
1.225	1.13426	0.997468	0.930093	1.16829	1.13426	1.15694
1.11157	1.24768	0.970407	1.15694	1.11157	1.02083	0.816667
1.24768	1.29306	1.35185	1.0662	1.0662	1.36111	0.930093
1.24768	1.42917	1.20232	1.11157	0.930093	0.975463	1.0662
1.11157	1.28549	0.993981	0.930093	1.36111	0.884722	1.02083
1.02083		0.893676	1.13426	1.225	0.862037	1.0662
1.20232						0.983743
1.15694
CK
Sham	model	6.25mg/kg Met	1.3g/kg GS	2.6 g/kg GS	6.25mg/kg Met + 1.3g/kg GS	.25mg/kg Met + 2.6g/kg GS
1146	1837.6	1314	1301.6	1206.3	1393.6	1136.2
1168	1733.6	1316.4	1300	1240.8	1462	1022.6
1119.2	1487.2	1240	1301.2	1176.8	1462	1190.4
1192.4	1250.8	1352	1389.5	1100.8	1204.4	1093.2
1066	1459.2	1470.8	1469	1059.2	1424.8	1090.8
1010.4	1591.6	1282.8	1313.6	1125.6	1183.6	1093.3
1031.2	1629.5	1237.3	1384	1213.5	1293.5	1108.5
1083.3		1384.8	1308.5	1196.8	1493.6	1037.3
1073						1125.9
1198.5
CK-MB
Sham	model	6.25mg/kg Met	1.3g/kg GS	2.6 g/kg GS	6.25mg/kg Met + 1.3g/kg GS	.25mg/kg Met + 2.6g/kg GS
407.6	522	474.4	470	344	449.6	349.2
427.2	446	340.4	444.4	381.6	501.2	369.2
408.8	507.2	371.6	438	290	471.2	275.6
410.4	494	386	306.8	418.4	300	348
323.6	512.8	466.4	670	291.2	485.6	500.8
415.6	475.2	443.2	510.4	290.8	402.4	404.8
426.4	483.6	464.4	368.8	375.2	321.2	356
406.4		366	379.6	374	371.6	347.2
291.2						330.8
383
LDH
Sham	model	6.25mg/kg Met	1.3g/kg GS	2.6 g/kg GS	6.25mg/kg Met + 1.3g/kg GS	.25mg/kg Met + 2.6g/kg GS
459.681	649.734	775.983	853.2	636.8	815.515	483.276
522.415	793.485	713.448	952.4	592.8	745.377	510.756
517.557	658.448	809.139	786.8	558.8	730.712	449.965
427.897	693.285	706.834	678	597.2	713.284	458.154
359.195	784.432	727.524	1148	548	788.523	440.527
461.842	710.345	740.701	777.6	544	572.215	418.9
471.77	691.605	738.294	408.8	585.2	756.284	461.962
403.521		669.288	848.4	588.4	734.122	466.667
493.289						480.269
413.395
cTNT
Sham	model	6.25mg/kg Met	1.3g/kg GS	2.6 g/kg GS	6.25mg/kg Met + 1.3g/kg GS	.25mg/kg Met + 2.6g/kg GS
35.7178	53.5836	52.5888	45.0601	47.7174	51.8058	48.5921
39.9388	67.6812	53.846	44.4001	50.2461	56.1117	44.248
40.2185	55.4777	59.8354	51.5973	42.7326	49.0046	50.6612
37.5756	68.5026	52.8503	52.3276	42.1794	60.6388	52.432
41.8336	55.8474	48.1287	46.3342	49.2628	52.432	43.5902
40.9544	66.5887	45.8238	46.7433	45.0093	63.0607	42.2939
34.3527	51.3137	60.8534	52.0144	43.2928	54.6871	41.3837
38.2387		45.7219	50.3394	42.4475	58.3837	46.2927
39.8763						45.3938
38.7835
LC3BII/I
Sham	model	6.25mg/kg Met	6.25mg/kg Met + 1.3g/kg GS	.25mg/kg Met + 2.6g/kg GS
0.855586	0.936155	0.936667	0.511218	0.654527
0.741528	0.974643	0.771188	0.73739	0.597452
0.554822	0.90272	0.771188	0.622066	0.602124
0.639733	0.918739	0.8318	0.857004	0.673276
0.843675	0.877613	0.868577	0.676575	0.625381
0.749626	0.793748	0.860372	0.632872	0.635133
beclin1/GAPDH
Sham	model	6.25mg/kg Met	6.25mg/kg Met + 1.3g/kg GS	.25mg/kg Met + 2.6g/kg GS
0.78297	0.776059	0.928506	0.916415	0.673484
0.54962	0.83361	0.738557	0.641048	0.549499
0.583016	0.782014	0.686462	0.641273	0.504249
0.798612	1.23535	0.981891	0.93212	0.860845
0.669097	1.23152	0.898534	0.790794	0.648591
0.625202	1.2189	1.05882	1.20974	0.805455
Atg5/GAPDH
Sham	model	6.25mg/kg Met	6.25mg/kg Met + 1.3g/kg GS	.25mg/kg Met + 2.6g/kg GS
0.524542	0.899296	0.950548	0.889793	0.734915
0.586342	0.800839	0.940513	0.773646	0.776618
0.424164	0.872381	0.765147	0.909596	0.65436
0.626864	0.917993	0.828551	0.835625	0.696284
0.529854	0.781427	0.750406	0.922931	0.668015
0.516198	1.17631	0.976551	0.723899	0.707892
p62/GAPDH
Sham	model	6.25mg/kg Met	6.25mg/kg Met + 1.3g/kg GS	.25mg/kg Met + 2.6g/kg GS
0.673313	0.251982	0.230407	0.274962	0.445747
0.349917	0.266754	0.274193	0.355736	1.08991
0.446293	0.271084	0.423381	0.328014	0.685911
0.946001	0.42343	0.595162	0.799595	0.672727
0.572482	0.141412	0.406945	0.577418	0.519492
0.674224	0.521654	0.210091	0.236917	0.639837
p-PI3K/PI3K
Sham	model	6.25mg/kg Met	6.25mg/kg Met + 1.3g/kg GS	.25mg/kg Met + 2.6g/kg GS
0.491609	0.35	0.46895	0.485585	0.560884
0.53933	0.389843	0.42736	0.417384	0.393937
0.487336	0.381373	0.458272	0.458462	0.559383
0.518273	0.319903	0.427463	0.422817	0.476252
0.492827	0.327381	0.439371	0.430668	0.492762
p-Akt/Akt
Sham	model	6.25mg/kg Met	6.25mg/kg Met + 1.3g/kg GS	.25mg/kg Met + 2.6g/kg GS
0.962366	0.599958	0.502282	0.476808	0.858436
1.18918	0.794513	1.05571	0.822695	1.17918
0.90798	0.607101	0.417303	0.393979	1.02374
0.911095	0.550524	0.72643	0.977999	1.01935
1.09283	0.638272	0.67638	0.738477	1.03837
0.972653	0.529273	0.712873	0.827365	0.959291
p-mTOR/mTOR
Sham	model	6.25mg/kg Met	6.25mg/kg Met + 1.3g/kg GS	.25mg/kg Met + 2.6g/kg GS
1.03059	0.426509	0.890733	1.23535	1.86946
0.8771	0.756657	0.585925	0.472192	1.34986
1.05036	0.775823	0.637742	1.00655	1.70813
1.53775	0.687359	1.01694	1.51297	1.68376
1.29385	0.582879	0.925338	0.737465	1.53384
1.30137	0.631357	0.537473	1.32739	1.64355
